# Supplementary material for: Quaternized Polysulfones as Matrix for the Development of Broad-Spectrum Antimicrobial Coatings for Medical Devices
Source: Polymers (Basel). 2025 Jul 3;17(13):1869. doi: 10.3390/polym17131869 (PMC12251730; doi:10.3390/polym17131869)
Supplement: Supplementary file 1 [file polymers-17-01869-s001.zip]

Archive with 1 entries (1 files):
- polymers-3721950-supplementary.pdf
